# Supplementary material for: Carnosine and Beta-Alanine Supplementation in Human Medicine: Narrative Review and Critical Assessment
Source: Nutrients. 2023 Apr 5;15(7):1770. doi: 10.3390/nu15071770 (PMC10096773; doi:10.3390/nu15071770)
Supplement: Supplementary file 1 [file nutrients-15-01770-s001.zip]

Archive with 1 entries (1 files):
- Supplementary_Table S1.pdf
